# Supplementary material for: IGFBP6 orchestrates antiinfective immune collapse in murine sepsis via prohibitin-2–mediated immunosuppression
Source: J Clin Invest. 2025 Sep 2;135(21):e184721. doi: 10.1172/JCI184721 (PMC12578393; doi:10.1172/JCI184721)
Supplement: Supporting data values [file jci-135-184721-s344.xls]

## Sheet: Figure 1B
Healthy control	Infection control	Sepsis
87.1588	98.2759	458.118
87.7501	245.79	218.26
84.8141	59.2007	287.861
67.485	100.505	421.426
91.9458	234.982	196.763
53.3132	82.7512	87.4542
105.455	39.6372	117.487
63.6561	118.751	230.152
176.81	269.546	207.6
58.7287	66.8881	393.81
89.5361	123.166	100.954
82.2151	75.2052	131.265
134.554	243.233	318.863
72.499	296.784	125.519
85.1054	166.424	149.67
99.3701	228.7	125.874
132.722	260.346	94.6957
69.3109	59.8725	240.386
83.9432	73.1088	106.433
102.55	141.501	176.81
106.106	306.068	163.969
77.1405	102.996	148.122
79.0944	55.6394	160.735
87.1588	74.272	65.4287
165.599	163.881	113.741
64.666	205.343	93.1629
68.0042	96.5498	165.599
70.3655	129.203	93.1629
155.548	73.5737	115.096
93.1629	202.03	213.592
80.5053	77.3129	257.94
83.0769	109.79	186.652
138.257	193.969	197.655
99.0549	134.246	187.086
91.9458	112.588	151.226
71.9625	164.163	244.343
100.319	38.7942	229.189
127.301	116.43	149.67
199.894	56.0826	176.388
173.45	109.79	144.287
97.1745	64.1564	343.16
103.836	184.257	262.04
131.992		223.928
101.272		242.36
112.058		125.519
86.5696		343.16
75.7601		139.341
109.724		315.805
		95.8122
		249.644
		98.2759
		89.2304
		109.79
		113.61
		202.33
		235.613
		133.447
		306.414
		237.827
		114.121
		145.031
		152.437
		104.998
		109.537
		189.241
		258.714
		245.79
		157.432
		211.106
		129.996
		164.727
		241.957
		278.857
		100.505
		188.065
		177.29
		87.3
		83.2277
		125.257
		300.898
		139.341
		287.602
		256.436
		87.3
		101.002
		143.127
		146.121
		126.832
		80.8512
		111.314
		125.519

## Sheet: Figure 1C
Sepsis	Septic shock
421.426	458.118
196.763	218.26
87.4542	287.861
230.152	117.487
207.6	393.81
100.954	318.863
131.265	125.874
125.519	257.94
149.67	229.189
94.6957	223.928
240.386	89.2304
106.433	235.613
176.81	133.447
163.969	237.827
148.122	114.121
160.735	145.031
65.4287	211.106
113.741	278.857
93.1629	164.727
165.599	188.065
93.1629	83.2277
115.096	300.898
213.592	287.602
186.652	256.436
197.655	177.29
187.086
151.226
244.343
149.67
176.388
144.287
343.16
262.04
242.36
125.519
343.16
139.341
315.805
95.8122
249.644
98.2759
202.33
109.79
306.414
152.437
104.998
211.106
129.996
164.727
241.957
278.857
100.505
129.996
241.957
100.505
109.537
87.3
125.257
139.341
87.3
101.002
146.121
126.832
80.8512
125.519
143.127
111.314

## Sheet: Figure 1D
Survivors	Nonsurvivors
218.26	458.118
421.426	318.863
196.763	287.861
87.4542	176.388
117.487	343.16
230.152	343.16
207.6	223.928
393.81	242.36
100.954	237.827
131.265	235.613
125.519	258.714
149.67	245.79
125.874	164.727
94.6957	287.602
240.386	256.436
106.433	300.898
176.81
163.969
148.122
160.735
65.4287
113.741
93.1629
165.599
93.1629
115.096
213.592
257.94
186.652
197.655
187.086
151.226
244.343
229.189
149.67
144.287
262.04
125.519
139.341
315.805
95.8122
249.644
98.2759
89.2304
109.79
113.61
202.33
306.414
133.447
114.121
145.031
152.437
104.998
109.537
189.241
157.432
211.106
129.996
241.957
278.857
100.505
139.341
188.065
177.29
87.3
83.2277
125.257
87.3
101.002
143.127
146.121
126.832
80.8512
111.314
125.519

## Sheet: Figure 1E
Day1	Day3	Day7
230.152	94.6957	160.735
257.94	176.81	65.4287
176.81	65.4287
165.599	93.1629
213.592	197.655
244.343	149.67	144.287
262.04	139.341
315.805	249.644
98.2759	109.79
145.031	113.61	114.121
211.106	188.065	83.2277
278.857	177.29	125.257
101.002	125.519
143.127	111.314

## Sheet: Figure 1F
Day1	Day3	Day7
176.388	223.928
151.226	343.16
242.36	343.16	258.714
235.613	237.827	306.414
300.898	287.602	256.436

## Sheet: Figure 1G
IGFBP6		SOFA		PCT		CRP		WBC		PLT
Survivors	Nonsurvivors	Survivors	Nonsurvivors	Survivors	Nonsurvivors	Survivors	Nonsurvivors	Survivors	Nonsurvivors	Survivors	Nonsurvivors
218.26	458.118	2	11	5.02	20.61	180.2	149.94	13.4	17.4	42	191
421.426	318.863	3	9	12.36	35.18	169.46	200	15.17	5.96	100	285
196.763	287.861	4	12	49.13	4.67	36.52	104.2	9.7	8.67	67	126
87.4542	176.388	10	8	0.2698	144.32	90.82	176.12	9.93	10.77	256	255
117.487	343.16	3	8	67.76	34.91	129.27	185.87	3.26	0.63	111	33
230.152	343.16	2	9	3.16	24.79	20.11	200	19.96	17.38	158	54
207.6	223.928	2	6	5.87	24.79	121	122.4	9.67	17.38	143	143
393.81	242.36	8	9	0.48	416.64	22.23	200	14.29	6.95	87	60
100.954	237.827	5	9	6.66	0.3479	89.93	200	18.15	4.45	338	366
131.265	235.613	2	9	91.3	5.8896	57.67	33.87	16.51	28.32	221	53
125.519	258.714	4	12	1.8624	20.5891	118.08	200	3.7	7.83	159	210
149.67	245.79	4	10	50.71	1.8695	200	142.96	22.24	7.94	224	266
125.874	164.727	2	6	0.2065	185.62	20.11	176.74	6.39		193
94.6957	287.602	6	12	0.121	145.2	9.04	67.16	6.08		160
240.386	256.436	2	8	0.48	112.23	200	47.31	19.96		115
106.433	300.898	3	8	0.074		9.04	57.01	3.51		83
176.81		2		74.3987		200		2.65		59
163.969		3		0.074		20.11		28.57		83
148.122		2		47.1933		8.58		2.65		334
160.735		2		0.48		67.21		19.38		115
65.4287		2		20.3911		178.82		3.51		93
113.741		2		60.6917		18.33		10.57		104
93.1629		4		3.615		77.43		12.79		168
165.599		6		0.6105		162.79		28.57		40
93.1629		8		3.031		200		8.66		14
115.096		4		0.2186		106.1		12.79		59
213.592		4		74.3987		162.79		17.21		136
257.94		6		101		192.81		14.2		59
186.652		8		0.2186		45.18		8.66		314
197.655		10		36.3391		200		28.57		136
187.086		4		0.3852		87.32		21.59		103
151.226		8		101		103.5				119
244.343		4		74.3987		144		18.71		253
229.189		6		29.2		200		13.27		143
149.67		8		23.8198		190.37		7.49		275
144.287		2		5.62		6.82		12.43		40
262.04		9		0.6382		120.99		7.64		388
125.519		6		0.3951		20.02		9.99		509
139.341		13		19.88		20.11		6.04		189
315.805		5		3.957		15.37		1.01		88
95.8122		11		18.4003		104.89		8.6		6
249.644		4		0.1213		200		18.09		165
98.2759		2		55.38		200		11.39		265
89.2304		4		12.1033		42.75		2.48		243
109.79		3		176.4		180.08		22.72		80
113.61		8		8.1006		188.21		6.98		12
202.33		6		3.0031		200		11.08		47
306.414		8		2.88		59.7		12.91		97
133.447		6		42.71		5.04		9.44		89
114.121		6		8.3326		12.66		6.73		140
145.031		4		22.17		32.91		23.95		65
152.437		4		39.78		10.22		17.33		146
104.998		2		383.72		200		8.75		103
109.537		6		1.2725		51.58		24.24		120
189.241		8		12.4293		200		10.01		342
157.432		7		4.5607		49.17		5.91		82
211.106		4		31.22		178.86		9.88		254
129.996		6		0.322		67.123		10.63		46
241.957		8		41.3549		144.5		8.15		531
278.857		10		138.46		183.63		11.86
100.505		4		0.1674		10.63		10.57
139.341		6		46.6938		54.5		10.63
188.065		7		2.6737		40.55		9.88
177.29		8		4.8364		81.45
87.3		2		0.7906		18.468
83.2277		4		14.4055		20.2
125.257		6		0.8663		96.93
87.3		4		4.1358		102.12
101.002		7				195.53
143.127		2				20.2
146.121		3				18.468
126.832		2
80.8512		4
111.314		6
125.519		4

## Sheet: Figure 1H
Days	IGFBP6≥221.1 (ng/mL) (1)	IGFBP6<221.1 (ng/mL) (2)
15	1
28		0
12	1
28	0
28		0
28		0
28		0
28	0
28		0
28	0
28		0
28		0
9	1
28		0
28		0
28		0
28	0
28		0
28		0
28		0
28		0
28		0
28		0
28		0
28		0
28		0
28		0
28		0
28		0
28	0
28		0
28		0
28		0
28		0
28	0
28	0
28		0
14		1
28		0
18	1
28	0
14	1
9	1
28		0
28		0
28	0
28		0
28		0
28		0
28		0
28		0
28		0
28		0
26	1
28		0
28	0
4	1
28		0
28		0
7		1
28		0
28		0
25	1
12	1
28		0
28		0
28		0
21		1
28	0
28	0
28		0
28		0
28		0
28		0
28		0
28		0
28	0
28		0
28		0
28		0
28		0
28		0
28		0
28		0
28		0
28		0
28	0
28	0
28	0
28	0

## Sheet: Figure 1I
Healthy control	Infection control	Sepsis
93.5656	74.6898	222.013
45.4139	141.349	104.65
93.8613	254.125	372.854
122.036	143.046	246.572
94.8993	173.479	225.593
151.568	130.731	376.563
129.996	157.353	161.895
118.225	86.6031	144.157
124.888	186.66	149.72
106.974	176.497	219.767
62.2743	166.035	141.625
129.31	102.563	119.56
93.123	134.333	184.399
154.164	245.988	138.309
91.216	130.731	121.651
100.93	232.287	272.627
126.75	232.287	169.162
74.9924	159.92	326.903
101.389	220.278	309.044
113.986	183.121	253.017
58.5507	183.637	315.272
50.2701	171.777	296.447
107.78	164.562	239.563
106.706	152.054	276.633
62.6809	153.953	385.9
66.9991	151.13	210.717
72.1341	197.32	217.005
115.9	133.423	233.254
85.8381	197.588	117.279
113.209	144.188	241.588
92.6513	140.327	122.071
112.237	198.931	193.681
94.8107	70.0576	201.316
91.2966	214.348	203.167
80.8208	66.4621	259.575
71.9264	170.45	144.157
58.9403	156.326	106.706
47.3177	144.416	126.523
114.429	157.998	133.668
50.4563	69.4253	144.839
59.2331	91.1135	316.468
105.992	132.984	397.43
115.9	159.438	118.061
76.0129	245.813	235.743
66.0878	248.814	176.87
82.1197	193.588	233.655
109.699	207.908	117.568
113.453	122.632	123.039
106.467	160.481	161.315
68.8336	202.804	119.71
60.0159	162.202	154.537
180.069	209.066	105.097
57.58	126.417	273.813
63.278	125.247	265.062
160.498	135.501	221.322
98.9507	142.176	153.009
50.9226	155.526	222.743
73.6985	113.204	144.416
129.965	139.905	157.998
128.94	145.961	192.263
121.728	147.268	133.863
77.8176	115.2	69.4253
68.3224	145.617	75.0573
76.5422	141.144	231.079
105.398	77.0062	155.137
157.302	152.918	62.0668
90.173	139.092	139.651
83.8624	116.065	137.857
175.83	114.284	205.987
124.606	132.902	215.681
112.17	132.902	174.455
101.102	100.03	181.063
120.603	207.041	235.158
86.3772	106.953	194.119
83.6985	116.422	122.448
108.755	137.337	239.273
70.5374	77.5401	259.158
67.1192	104.224	201.901
134.107	116.781	221.606
96.7082	79.3057	133.423
71.6931	174.989	103.277
96.5192	142.364	68.1696
115.838	159.92	166.001
133.888	146.714	202.715
94.0765	153.481	97.7546
102.263	146.253	247.612
75.5478	163.555	168.465
73.861	154.663	264.719
85.4801	161.853	141.457
144.384	88.0561	95.886
79.1442	137.211	215.681
122.703	97.0526	179.782
	83.8958	377.581
	63.5546	99.6415
	104.663	189.891
	111.222	184.931
	124.775	194.119
	112.096	132.984
	104.245	140.552
	88.8898	248.814
	45.2062	205.987
	112.844	221.322
	82.2979	187.795
	112.372	148.333
	52.9106	196.25
	71.9987	252.441
	61.6814	175.463
	92.1379	205.713
	139.465	201.63
	56.2051	162.338
	89.3102	119.519
	70.3695	208.734
	73.3918	154.426
	107.549	187.272
	78.1749	93.6679
	95.1542	243.424
		149.263
		257.623
		175.211
		146.945
		160.161
		307.319
		280.48
		253.959
		264.098
		259.773
		328.431
		332.599
		284.975
		238.978
		354.912
		231.079
		326.702
		271.597
		235.451
		293.745
		262.549
		217.085
		137.633
		153.953
		338.197
		184.931
		190.154
		348.819
		276.973
		339.603
		222.459
		263.788
		319.492
		253.959
		280.16
		358.882
		339.955
		339.603
		326.357
		196.25
		204.894
		137.41
		245.514
		174.455
		332.599
		157.998
		349.176

## Sheet: Figure 1J
Sepsis	Septic shock
222.013	372.854
104.65	246.572
225.593	385.9
376.563	221.322
161.895	153.009
144.157	222.743
149.72	205.987
219.767	215.681
141.625	174.455
119.56	235.158
184.399	259.158
138.309	201.901
121.651	221.606
272.627	133.423
169.162	166.001
326.903	202.715
309.044	247.612
253.017	168.465
315.272	264.719
296.447	215.681
239.563	179.782
276.633	377.581
210.717	189.891
217.005	194.119
233.254	248.814
117.279	221.322
241.588	196.25
122.071	252.441
193.681	175.463
201.316	205.713
203.167	162.338
259.575	160.161
144.157	307.319
106.706	280.48
126.523	253.959
133.668	259.773
144.839	328.431
316.468	332.599
397.43	284.975
118.061	238.978
235.743	354.912
176.87	326.702
233.655	271.597
117.568	293.745
123.039	262.549
161.315	217.085
119.71	184.931
154.537	339.603
105.097	222.459
273.813	319.492
265.062	253.959
144.416	280.16
157.998	358.882
192.263	339.603
133.863	326.357
69.4253	196.25
75.0573	204.894
231.079	245.514
155.137	174.455
62.0668	332.599
139.651	349.176
137.857
181.063
194.119
122.448
239.273
103.277
68.1696
97.7546
141.457
95.886
99.6415
184.931
132.984
140.552
205.987
187.795
148.333
201.63
119.519
208.734
154.426
187.272
93.6679
243.424
149.263
257.623
175.211
146.945
264.098
231.079
235.451
137.633
153.953
338.197
190.154
348.819
276.973
263.788
339.955
137.41
157.998

## Sheet: Figure 1K
Survivors	Nonsurvivors
222.013	372.854
104.65	246.572
161.895	225.593
144.157	376.563
149.72	119.56
219.767	184.399
141.625	272.627
138.309	309.044
121.651	253.017
169.162	315.272
326.903	239.563
296.447	385.9
276.633	210.717
117.279	217.005
193.681	233.254
201.316	241.588
203.167	122.071
259.575	397.43
144.157	235.743
106.706	233.655
126.523	119.71
133.668	154.537
144.839	221.322
316.468	192.263
118.061	215.681
176.87	174.455
117.568	181.063
123.039	239.273
161.315	259.158
105.097	201.901
273.813	166.001
265.062	247.612
153.009	264.719
222.743	215.681
144.416	179.782
157.998	377.581
133.863	189.891
69.4253	132.984
75.0573	252.441
231.079	175.211
155.137	307.319
62.0668	280.48
139.651	253.959
137.857	328.431
205.987	354.912
235.158	231.079
194.119	326.702
122.448	271.597
221.606	235.451
133.423	293.745
103.277	262.549
68.1696	217.085
202.715	338.197
97.7546	339.603
168.465	222.459
141.457	263.788
95.886	319.492
99.6415	253.959
184.931	280.16
194.119	358.882
140.552	339.955
248.814
205.987
221.322
187.795
148.333
196.25
175.463
205.713
201.63
162.338
119.519
208.734
154.426
187.272
93.6679
243.424
149.263
257.623
146.945
160.161
264.098
259.773
332.599
284.975
238.978
137.633
153.953
184.931
190.154
348.819
276.973
339.603
326.357
196.25
204.894
137.41
245.514
174.455
332.599
157.998
349.176

[truncated: 121 more sheets: Figure 1L, Figure 1M, Figure 1N, Figure 1O, Figure 1P, Figure 2B, Figure 2C, Figure 2D, Figure 2E, Figure 2F, Figure 2G, Figure 2H, Figure 2I, Figure 2J, Figure 2K, Figure 2L, Figure 2M, Figure 3B, Figure 3D, Figure 3E …]
